# Supplementary material for: Exploring medical student learning in the large group teaching environment: examining current practice to inform curricular development
Source: BMC Med Educ. 2016 Jul 19;16:184. doi: 10.1186/s12909-016-0698-x (PMC4950633; doi:10.1186/s12909-016-0698-x)
Supplement: Additional file 1: — Appendix 1. (XLSX 15 kb) [file 12909_2016_698_MOESM1_ESM.xlsx]

## Sheet: Theme 1
Theme 1: Reasons for participating/engagement in the lecture theatre
	Sub-theme	Codes	Sub-theme	Codes	Sub-sub-theme	Codes
	Timetabling	FG1 Pg40 S4; FG1 Pg 13 S2; FG2 Pg 74 S1	Positioning in the lecture theatre	FG2 Pg 79 S1; FG2 Pg 79 S2; FG2 Pg 80 S1
	Lecturer	FG1 Pg 1 S3; FG1 Pg 3 S5; FG3 Pg 106, S2	Delivery/ Questioning style	FG2 Pg 54 S4; FG3 Pg 109 S1; FG2 Pg 67 S6	Persistence	FG1 Pg 27 S6; FG2 Pg54 S3; FG3 Pg115 S1
					Consistency	FG1 Pg 6 S2; FG1 Pg 9 S3; FG2 Pg 81 S3
	Perceived relevance of learning material	FG1 Pg8 S3; FG2 Pg 69; FG1 Pg 41 S3
	Student confidence	FG2 Pg 79 S1; FG1 Pg 5 S3; FG1 Pg 2 S3	Anonymity	FG1 Pg 26 S6; FG1 Pg 26 S2; FG1 Pg 27 S5
			Motivating factors to engage	FG1 Pg12 S3
	Indirect engagement	FG1 Pg 21 S5; FG2 Pg 93 S3; FG2 Pg 93 S6

## Sheet: Theme 2
Theme 2: Student expectations of the learning experience
	Sub-theme	Codes
	Power point slides central to learning	FG1 Pg 31 S6; FG2 Pg 63 S2; FG1 Pg 32 S2; FG2 Pg 64 S1
	Deviation from slides (positive)	FG1 Pg 17 S1
	Deviation from slides (negative)	FG1 Pg 18 S5; FG1 Pg 19 S2
	Exam driven - preparing for knowledge tests.	FG2 Pg 81 S6; FG1 Pg18 S2; FG1 Pg 39 S1; FG3 Pg 99 S4

## Sheet: Theme 3
Theme 3: How students use the lecture experience in their learning.
	Sub-theme	Codes	Sub-theme	Codes
	Destination Learning: At home	FG1 Pg 14 S1; FG1 Pg 27 S4; FG2 Pg 56 S2
	Slides as a resource	FG2 Pg 73 S5; FG2 Pg 70 S2; FG1 Pg 42 S4; FG2 Pg 69 S6	Useful aspects/components: Notes to go with slides.	FG1 Pg 46 S3; FG2 Pg 58 S1; FG2 Pg 64 S5
			Useful aspects/components: Quiz	FG1 Pg 4 S4; FG2 Pg 76 S2; FG2 Pg 77 S5; FG3 Pg 112 S*
			Useful aspects/components: Clear learning objectives and structure	FG2 Pg 64 S4; FG2 Pg 76 S2; FG1 Pg 36 S3; FG1 Pg 35 S1
			Useful aspects/components: Summary slide	FG3 Pg 100 S*; FG2 Pg 64 S5
			Lack of slides	FG1 Pg24 S6; FG1 Pg 24 S3; FG2 Pg 70 S4; FG3 Pg 93 S3; FG3 Pg 105 S6
			Obstacles to using slides: Abbreviations	Fg1 Pg 43 S6
			Obstacles to using slides: Unclear learning objectives	FG1 Pg 24 S3; FG3 Pg100 S7; FG1 Pg 31 S6
			Obstacles to using slides: unannotated diagrams/figures	FG1 Pg 15 S2; FG3 Pg 112 S1; FG1 Pg 4 S6
			Obstacles to using slides: Too much information	FG1 Pg 15 S2; FG3 Pg 112 S1; FG1 Pg 4 S6
	Lecture theatre: An Overview	FG1 Pg 14 s2; FG2 Pg 16 S5; FG1 Pg 16 S6
	Student activity in the lecture theatre: Complete notes	FG1 Pg 46 S6; FG2 Pg58 S3
	Student activity in the lecture theatre: Adding to slides on PC	FG1 Pg 46 S3; FG3 Pg 99 S1; FG3 Pg 100 S3
	Student activity in the lecture theatre: Notes of information that is not on the slide	FG1 Pg 14 S1; FG3 Pg 111 S6
	Student activity in the lecture theatre: No notes	FG1 Pg 46 S3
	Student activity in the lecture theatre: inattention	FG2 Pg 56 S1; FG3 Pg 100 S2
	Student activity in the lecture theatre: Annotation of pre-prepared printed slides	FG3 Pg 99 S6; FG3 Pg 100 S4

## Sheet: Theme 4
Theme 4: Student experiences and attitudes towards new teaching methods in the lecture theatre.
	Sub-theme	Codes	Sub-theme	Codes
	Flipped Classroom		Perceived Value	FG1 Pg 30 S4
			Uncertainty of Student role	FG3 Pg 92 S4; FG3 Pg 92 S2
			Workload	FG1 Pg 28 S6; FG1 Pg 29 S1; FG2 Pg 67 S3
			Too many people for interaction	FG2 Pg 80 S2
			Negative view towards preparatory work	FG1 Pg 28 S2; FG2 Pg 70 S5; FG1 Pg 29 S3; FG1 Pg 28 S5
			Positive view towards preparatory work	FG2 Pg 66 S1
			Change to learning culture at BSMS: ' All or nothing'	FG3 Pg 91 S5
			Change to learning culture at BSMS: Negative attitude	FG1 Pg 29 S5
	Engages students: 'Makes you think'	FG1 Pg 25 S2
	Positive change of pace from traditional lecture format	FG 2 Pg 62 S3; FG2 Pg 75 S6; FG1 Pg 28 S4
	Perceived value: Gimmick	FG1 Pg 70 S1
	Perceived value: Add to learning/retention	FG1 Pg23 S6; FG2 Pg 61 S1; FG2 Pg 61 S1
